# Supplementary material for: Seed dormancy release of Halenia elliptica in response to stratification temperature, duration and soil moisture content
Source: BMC Plant Biol. 2020 Jul 28;20:352. doi: 10.1186/s12870-020-02560-8 (PMC7388213; doi:10.1186/s12870-020-02560-8)
Supplement: Supplementary file 4 — Additional file 4: Figure 1. “Germination percentages for six populations of H. elliptica at 10/20 °C (L/D, 12h/12h) in response to temperature and soil moisture content during cold stratification (two moths)”. Figure 2. “Germination percentages for population A of H. elliptica at 10/20 °C (L/D, 12h/12h) in response to temperature and duration during cold stratification”. Figure S1. “Daily mean temperature of MQ and HZ from November to June in 2017-2018 at our research area”. Figure S2. “Soil moisture content of MQ and HZ in our experimental plot”. Table 1. The 1000-seed mass of seeds of the six populations of H. elliptica. Table S1. Germination percentages of freshly-matured seeds of H. ellipticain in response to temperature and light. Table S2. The raw datas used in the present study. [file 12870_2020_2560_MOESM4_ESM.xlsx]

## Sheet: Figure 1
		Germination percentages for six populations of H. elliptica at 10/20 °C (L/D, 12h/12h) in response to temperature and soil moisture content during cold stratification (two moths)
		Populations	Temperature (°C)	Soil moisture content (%)
				0	4	8	12	16	20	24		-- means no data
		A	2	0	89.0909	100	98.1132	97.9592	98.1132	100
				2.32558	89.7959	95.3488	96	100	100	97.7778
				4.87805	91.4894	89.5833	97.9167	100	95.6522	100
			5	1.96078	55	67.3469	70	81.3953	84.0909	63.6364
				5.66038	53	64.5833	61.9048	71.7391	68.9655	67
				0	58	52.0833	66	69.0476	66	71.4286
			8	0	0	2	14	0	0	2
				0	0	4	2	0	0	2
				0	0	10	2	0	0	4
		B	2	6.12245	93.0233	96.1538	90.9091	100	94	95.8333
				0	80	97.9592	100	100	96	95.7447
				2	83.6735	97.3684	96.2963	96.1538	89.7959	97.7778
			5	0	86	89.5833	97.9592	97.7273	96	93.617
				0	70.2128	91.8367	87.037	100	97.8723	100
				0	78	97.4359	93.0233	100	93.3333	96
			8	3	4	1.5	4	4	6	0
				1.96078	6	0	2	5	0	3.92157
				3.84615	7	3	0	5.76923	0	5.66038
		C	2	0	69.3878	100	95.7447	97.9592	97.9167	98.0769
				0	72	100	98.0392	98.0392	95.8333	100
				0	70.7	100	97.3684	97.8723	93.8776	100
			5	0	19.6078	50.9434	80	68	72.3404	54
				0	27.5	56.3636	81.5385	77.2727	75	55
				0	36.1702	59.375	79.2208	65.3061	71.7391	57.4468
			8	0	0	0	0	0	1.96078	1.96078
				0	0	0	0	0	0	0
				0	0	0	0	0	0	3.84615
		D	2	0	50	90	87.234	91.6667	93	89.5833
				0	42.8571	83.7209	86.5385	97.8261	93.0233	91.1111
				1.96078	44	82.2222	89.5833	88	93.8776	87.5
			5	0	14.2857	33.96	56.25	38	44.4444	49
				0	17.8431	47.9167	45.8333	47.7273	45.8333	53.0612
				0	20	47.2727	33.3333	47	45.7627	46.6667
			8	--	--	--	--	--	--	--
				--	--	--	--	--	--	--
				--	--	--	--	--	--	--
		E	2	0	31.5789	93.617	97.9592	93.75	98	93.1818
				3.84615	33.3333	87.5	87.5	97.8261	91.8367	88
				1.96078	20.4082	89.5833	91.6667	93.75	87.7551	87.7551
			5	0	17.5	43.1373	40	45.8333	46	49
				0	10.5263	40	39	40	42.0833	40.4167
				0	11.3636	38.2979	41.6667	39.5833	48.1395	44
			8	0	0	0	0	4	0	0
				0	0	0	0	0	0	0
				0	0	0	0	0	0	0
		F	2	3.84615	48.15	97.9592	100	100	98	94.1176
				1.96078	41.3	94.2308	98.1481	100	96.1538	97.8723
				1.96078	38.78	97.7273	95.122	98.0392	96.2963	98
			5	1.96078	20	46.1538	60	64	55	52.1739
				0	18.87	53	53	54.1667	61.2245	60.8696
				1.96078	19.05	60	47	50	48.9796	56
			8	0	0	0	0	2	0	1.96078
				0	0	0	4	1.96078	0	3.84615
				2	0	1.96078	0	0	0	1.96078

## Sheet: Figure 2
		Germination percentages for population A of H. elliptica at 10/20 °C (L/D, 12h/12h) in response to temperature and duration during cold stratification
		Temperature (°C)	Times (weeks)
			0	2	4	6	8	12	16
		1	0	76	88.3721	97.0588	95.9184	97.9592	97.7778
			0	78	86	98	97.9167	95.9184	100
			0	72	96	98	98	100	97.9167
		3	0	70	81	95.8333	93	94	94
			0	74	74	85.9649	95.9184	93.617	92
			0	72	88	91.8919	92.1569	93.4783	92
		5	0	40	34	47.0588	74	68	57
			0	34	46	48.9796	50.9804	62	58
			0	46	40	47.5	62	55	66

## Sheet: Figure S1
		Daily mean temperature of MQ and HZ from November to June in 2017-2018 at our research area
		Date	Sites
			MQ	HZ
		2017-11-05	2.54167	1.625
		2017-11-06	2.33333	1.45833
		2017-11-07	2.25	1.75
		2017-11-08	2.54167	1.5
		2017-11-09	3.79167	2.95833
		2017-11-10	3.625	2.20833
		2017-11-11	3.625	2.08333
		2017-11-12	3.04167	0.66667
		2017-11-13	2.04167	0.33333
		2017-11-14	2.25	0.83333
		2017-11-15	2.29167	1.66667
		2017-11-16	2.75	0.375
		2017-11-17	2.875	1.58333
		2017-11-18	2.91667	1.66667
		2017-11-19	3	1.16667
		2017-11-20	2.75	0.125
		2017-11-21	1.79167	-0.16667
		2017-11-22	0.91667	-0.91667
		2017-11-23	0.125	-1.45833
		2017-11-24	-0.29167	-1.79167
		2017-11-25	-0.375	-2.04167
		2017-11-26	-0.58333	-0.875
		2017-11-27	-0.375	-0.79167
		2017-11-28	-0.58333	-1.25
		2017-11-29	-0.20833	-2.08333
		2017-11-30	-0.25	-2.83333
		2017-12-01	-0.75	-3.08333
		2017-12-02	-1.20833	-2.75
		2017-12-03	-0.875	-3.20833
		2017-12-04	-0.875	-3.20833
		2017-12-05	-1.125	-2.79167
		2017-12-06	-0.375	-2.875
		2017-12-07	-0.04167	-2.08333
		2017-12-08	-0.08333	-3.08333
		2017-12-09	-0.75	-2.58333
		2017-12-10	-0.375	-2.41667
		2017-12-11	-0.54167	-2.70833
		2017-12-12	-0.41667	-2.20833
		2017-12-13	-0.54167	-1.79167
		2017-12-14	-0.54167	-1.08333
		2017-12-15	-0.54167	-2.16667
		2017-12-16	-1.20833	-3.58333
		2017-12-17	-1.58333	-4.5
		2017-12-18	-1.91667	-4.875
		2017-12-19	-2.04167	-5
		2017-12-20	-2.20833	-4.125
		2017-12-21	-2	-3.875
		2017-12-22	-1.95833	-3.04167
		2017-12-23	-1.625	-4.29167
		2017-12-24	-2.54167	-4.33333
		2017-12-25	-2.33333	-4.16667
		2017-12-26	-1.45833	-4.375
		2017-12-27	-1.66667	-3.66667
		2017-12-28	-2.125	-2.625
		2017-12-29	-1.375	-5.25
		2017-12-30	-2.625	-6.125
		2017-12-31	-3.54167	-5.375
		2018-01-01	-2.95833	-5
		2018-01-02	-2.75	-3.91667
		2018-01-03	-3.04167	-4.875
		2018-01-04	-2.54167	-4.41667
		2018-01-05	-3.08333	-3.79167
		2018-01-06	-1.70833	-4
		2018-01-07	-2.20833	-6.75
		2018-01-08	-3.83333	-8.5
		2018-01-09	-4.79167	-8.875
		2018-01-10	-4.91667	-9.625
		2018-01-11	-5.08333	-8.45833
		2018-01-12	-4.58333	-4.5
		2018-01-13	-1.75	-5.33333
		2018-01-14	-2.58333	-4.75
		2018-01-15	-2.41667	-4.29167
		2018-01-16	-2.375	-3.625
		2018-01-17	-1.66667	-3
		2018-01-18	-1.41667	-3.29167
		2018-01-19	-1.625	-2.875
		2018-01-20	-2.08333	-2.375
		2018-01-21	-1.29167	-3
		2018-01-22	-2.66667	-3.54167
		2018-01-23	-2.75	-3.58333
		2018-01-24	-2.25	-2.33333
		2018-01-25	-1.04167	-2.875
		2018-01-26	-0.75	-2.95833
		2018-01-27	-1.04167	-3.41667
		2018-01-28	-1.70833	-3.25
		2018-01-29	-2.91667	-4.83333
		2018-01-30	-3.29167	-6.625
		2018-01-31	-3.54167	-6.95833
		2018-02-01	-2.5	-6.58333
		2018-02-02	-1.91667	-7.25
		2018-02-03	-2	-7.625
		2018-02-04	-1.66667	-7.125
		2018-02-05	-2.20833	-6.83333
		2018-02-06	-1.91667	-5.58333
		2018-02-07	-1.5	-5.66667
		2018-02-08	-2	-5.125
		2018-02-09	-1.70833	-5.5
		2018-02-10	-2.125	-6.16667
		2018-02-11	-3	-5.54167
		2018-02-12	-2.41667	-3.91667
		2018-02-13	-2.08333	-2.125
		2018-02-14	-0.04167	-2.375
		2018-02-15	-0.33333	-3.125
		2018-02-16	-1.16667	-2.125
		2018-02-17	-0.125	-2.75
		2018-02-18	-0.33333	-3
		2018-02-19	-1	-3.625
		2018-02-20	-1.5	-3.04167
		2018-02-21	-0.83333	-3.75
		2018-02-22	-0.79167	-3.125
		2018-02-23	-1.25	-2.29167
		2018-02-24	-0.83333	-1.58333
		2018-02-25	-0.375	-0.91667
		2018-02-26	-0.125	-0.45833
		2018-02-27	0	-0.70833
		2018-02-28	-0.25	0.58333
		2018-03-01	0.83333	0.08333
		2018-03-02	0.41667	0.83333
		2018-03-03	0.54167	1.45833
		2018-03-04	1.83333	1.45833
		2018-03-05	0.91667	0.45833
		2018-03-06	0	0.95833
		2018-03-07	0	1.16667
		2018-03-08	-0.16667	0.91667
		2018-03-09	-0.33333	1.04167
		2018-03-10	0.79167	1.91667
		2018-03-11	0.70833	2.08333
		2018-03-12	0.20833	2.625
		2018-03-13	0	2.79167
		2018-03-14	1.16667	2.95833
		2018-03-15	1.08333	3.25
		2018-03-16	1.95833	2.79167
		2018-03-17	1.20833	1.16667
		2018-03-18	0.04167	3.66667
		2018-03-19	0	3.25
		2018-03-20	0.08333	2.25
		2018-03-21	1.20833	3.5
		2018-03-22	2.20833	3.95833
		2018-03-23	2	3.25
		2018-03-24	0.08333	4.25
		2018-03-25	2.25	3.75
		2018-03-26	0.16667	4.5
		2018-03-27	2.45833	5.95833
		2018-03-28	3.75	7.54167
		2018-03-29	4	3.33333
		2018-03-30	3.04167	2.33333
		2018-03-31	0.29167	5.08333
		2018-04-01	0	7.33333
		2018-04-02	1.5	7.54167
		2018-04-03	4.41667	6.08333
		2018-04-04	5.04167	6.16667
		2018-04-05	3.375	5.625
		2018-04-06	1.45833	4.79167
		2018-04-07	1.29167	5.54167
		2018-04-08	2.70833	7.75
		2018-04-09	4.625	9.375
		2018-04-10	6.125	8.79167
		2018-04-11	8.70833	5.45833
		2018-04-12	7.58333	1.08333
		2018-04-13	3.25	0.5
		2018-04-14	1.625	0
		2018-04-15	4	2.25
		2018-04-16	4.75	6.58333
		2018-04-17	6.04167	8.375
		2018-04-18	7.625	8.83333
		2018-04-19	6.79167	11.4583
		2018-04-20	8.125	10.3333
		2018-04-21	9.70833	9.66667
		2018-04-22	9.41667	7.45833
		2018-04-23	7.91667	7.375
		2018-04-24	6.375	7.375
		2018-04-25	6.58333	7.33333
		2018-04-26	5.625	7.45833
		2018-04-27	4.41667	8.91667
		2018-04-28	7.375	8.25
		2018-04-29	7.83333	6.66667
		2018-04-30	7	8.66667
		2018-05-01	7.625	9.875
		2018-05-02	8.70833	11.8333
		2018-05-03	9.25	9.45833
		2018-05-04	10.2083	5.625
		2018-05-05	5.20833	8.375
		2018-05-06	6.33333	11.4583
		2018-05-07	7.95833	7.95833
		2018-05-08	8.41667	7.70833
		2018-05-09	8.375	7.625
		2018-05-10	7.75	8.20833
		2018-05-11	6.58333	10.125
		2018-05-12	8.875	12.2917
		2018-05-13	10.5833	13.4583
		2018-05-14	11.9167	14.5833
		2018-05-15	13.25	13.875
		2018-05-16	12.5	13.2083
		2018-05-17	11.5	13.0833
		2018-05-18	11.875	15.25
		2018-05-19	12.5	14.9583
		2018-05-20	13.2083	10.6667
		2018-05-21	12.375	12.0417
		2018-05-22	11.9583	14.6667
		2018-05-23	12.375	15.125
		2018-05-24	12.9583	13.2083
		2018-05-25	11.5	10.1667
		2018-05-26	8	11.4167
		2018-05-27	8.20833	11.1667
		2018-05-28	8.125	10.8333
		2018-05-29	6.58333	14.375
		2018-05-30	10.25	15.2083
		2018-05-31	10.875	15.2083
		2018-06-01	10.9583	15.25
		2018-06-02	11.6667	10.625
		2018-06-03	8.5	11.4583
		2018-06-04	10.0417	12.7917
		2018-06-05	11.3333	13.1667

## Sheet: Figure S2
		Soil moisture content of MQ and HZ in our experimental plot
		MQ	HZ
		23.8	20.8
		19.8	23.3
		24.8	20.3
		19.2	23.3
		25.2	17.9
		18.2	20.3
		17.2	19.8
		20.8	17.4
		24.8	21.3
		21.2	22.3
		23.3	22.8
		26.7	17.9
		33.6	21.8
		20.3	17.9
		20.8	18.4
		21.8	22.3
		26.2	17.9
		22.8	15.9
		16.9	21.8
		18.9	21.3
		28.2	26.7
		26.2	22.8
		31.6	22.3
		28.7	20.3
		21.3	16.4
		17.4	21.3
		16.9	25.2
		25.2	17.9
		24.3	20.3
		21.3	23.3
		30.1	13
		26.2	16.4
		25.7	15.9
		31.1	18.4
		25.2	14.9
		25.2	19.8
		28.2	17.4
		27.2	15.4
		29.7	20.8
		30.1	15.9
		24.3	15.9
		28.2	15.4
		27.7	16.9
		30.1	16.4
		29.7	16.4
		23.3	11
		23.8	11.5
		30.6	11.5
		27.7	12
		31.1	15.4
		--	14.9
		--	11
		--	13
		--	10
		--	13.9
		--	17.9
		--	16.4
		--	14.4
		--	18.4
		--	13.9

## Sheet: Table 1
	The 1000-seed mass of seeds of the six populations of H. elliptica
	Populations	1	2	3	4	5	6	7	8	100-seed weight (g)	1000-seed weight (g)
	A	0.1014	0.0944	0.0982	0.095	0.0992	0.1168	0.1052	0.108	0.102275	1.02275
	B	0.1146	0.1224	0.112	0.1222	0.1156	0.1172	0.1098	0.1138	0.11595	1.1595
	C	0.1012	0.1142	0.1001	0.1022	0.1048	0.1152	0.1084	0.1032	0.106162	1.06162
	D	0.132	0.1284	0.1236	0.1184	0.1326	0.134	0.1314	0.1388	0.1299	1.299
	E	0.0976	0.1072	0.1082	0.1098	0.1046	0.1094	0.11	0.1006	0.105925	1.05925
	F	0.1291	0.1263	0.1303	0.1181	0.1236	0.1192	0.1223	0.1147	0.12295	1.2295

## Sheet: Table S1
		Germination percentages of freshly-matured seeds of H. ellipticain in response to temperature and light
		Populations	Light (h)	Temperature (°C)
				5/15	10/20	15/25
		A	12	0	0	0
				0	0	0
				2	0	0
			0	0	0	0
				0	0	0
				0	0	0
		B	12	0	0	2
				0	4	0
				0	4	0
			0	0	2	0
				0	0	0
				0	0	0
		C	12	0	0	0
				0	0	0
				0	0	0
			0	0	0	0
				0	0	0
				0	0	0
		D	12	0	0	0
				0	0	0
				0	0	0
			0	0	0	0
				0	0	0
				0	0	0
		E	12	0	2	0
				0	0	0
				2	0	0
			0	0	0	0
				0	0	0
				2	0	0
		F	12	0	0	0
				0	2	0
				0	2	0
			0	0	0	0
				0	2	0
				0	0	0
